# Supplementary material for: PMA-qPCA: Accelerating the market release of high-quality Bradyrhizobium diazoefficiens inoculant
Source: PLoS One. 2025 Oct 21;20(10):e0325878. doi: 10.1371/journal.pone.0325878 (PMC12539688; doi:10.1371/journal.pone.0325878)
Supplement: S1 Table — (XLSX) [file pone.0325878.s001.xlsx]

## Sheet: S1 Table
qPCR	Replicate number	Ct	Bacterial plate count (log CFU/ml)	Bacterial count estimated by qPCR (log CFU/ml)
1	1	18.57	544000000	8.7356
1	2	19.16	544000000	8.7356
1	1	21.82	109000000	8.03743
1	2	23.02	109000000	8.03743
1	1	24.36	21800000	7.33846
1	2	23.05	21800000	7.33846
1	1	25.1	4350000	6.63849
1	2	26.05	4350000	6.63849
1	1	28.16	870000	5.93952
1	2	28.43	870000	5.93952
1	1	31.54	174000	5.24055
1	2	32.28	174000	5.24055
1	1	33.34	34800	4.54158
1	2	33.1	34800	4.54158
1	1	34.6	6960	3.84261
1	2	36.49	6960	3.84261
1	1	N/A	1390	3.14301
1	2	36.25	1390	3.14301
1	1	ND	279	2.4456
1	2	ND	279	2.4456
2	1	19.2542	544000000	8.7356
2	2	18.8944	544000000	8.7356
2	3	19.068	544000000	8.7356
2	1	21.6604	109000000	8.03743
2	2	21.4857	109000000	8.03743
2	3	22.7022	109000000	8.03743
2	1	24.1431	21800000	7.33846
2	2	24.0693	21800000	7.33846
2	3	22.9647	21800000	7.33846
2	1	27.1126	4350000	6.63849
2	2	26.7747	4350000	6.63849
2	3	26.6852	4350000	6.63849
2	1	28.505	870000	5.93952
2	2	28.0457	870000	5.93952
2	3	29.243	870000	5.93952
2	1	31.4262	174000	5.24055
2	2	31.2119	174000	5.24055
2	3	31.383	174000	5.24055
2	1	34.7929	34800	4.54158
2	2	33.7595	34800	4.54158
2	3	33.3451	34800	4.54158
2	1	36.9414	6960	3.84261
2	2	35.3524	6960	3.84261
2	3	35.3779	6960	3.84261
2	1	n/a	1390	3.14301
2	2	36.9904	1390	3.14301
2	3	37.7662	1390	3.14301
2	1	n/a	279	2.4456
2	2	n/a	279	2.4456
2	3	n/a	279	2.4456
3	1	20.3945	544000000	8.7356
3	2	19.4554	544000000	8.7356
3	3	19.432	544000000	8.7356
3	1	21.027	109000000	8.03743
3	2	21.6386	109000000	8.03743
3	3	21.6489	109000000	8.03743
3	1	23.5674	21800000	7.33846
3	2	23.9772	21800000	7.33846
3	3	23.8338	21800000	7.33846
3	1	26.2377	4350000	6.63849
3	2	27.0953	4350000	6.63849
3	3	25.6548	4350000	6.63849
3	1	31.938	870000	5.93952
3	2	28.2862	870000	5.93952
3	3	28.3133	870000	5.93952
3	1	28.0212	174000	5.24055
3	2	31.2971	174000	5.24055
3	3	30.4665	174000	5.24055
3	1	34.8858	34800	4.54158
3	2	34.0522	34800	4.54158
3	3	34.2942	34800	4.54158
3	1	38.1998	6960	3.84261
3	2	37.9859	6960	3.84261
3	3	35.611	6960	3.84261
3	1	37.6266	1390	3.14301
3	2	37.1211	1390	3.14301
3	3	38.66	1390	3.14301
3	1	34.1209	279	2.4456
3	2	34.6194	279	2.4456
3	3	33.7537	279	2.4456
4	1	19.889	544000000	8.7356
4	2	19.1448	544000000	8.7356
4	3	n/a	544000000	8.7356
4	1	21.4119	109000000	8.03743
4	2	21.0438	109000000	8.03743
4	3	21.3954	109000000	8.03743
4	1	23.9438	21800000	7.33846
4	2	23.5403	21800000	7.33846
4	3	n/a	21800000	7.33846
4	1	26.7298	4350000	6.63849
4	2	26.0379	4350000	6.63849
4	3	26.2112	4350000	6.63849
4	1	n/a	870000	5.93952
4	2	28.5287	870000	5.93952
4	3	29.2703	870000	5.93952
4	1	27.887	174000	5.24055
4	2	31.2997	174000	5.24055
4	3	31.5178	174000	5.24055
4	1	35.2033	34800	4.54158
4	2	34.0315	34800	4.54158
4	3	33.7736	34800	4.54158
4	1	n/a	6960	3.84261
4	2	n/a	6960	3.84261
4	3	n/a	6960	3.84261
4	1	38.0121	1390	3.14301
4	2	38.0605	1390	3.14301
4	3	n/a	1390	3.14301
4	1	n/a	279	2.4456
4	2	n/a	279	2.4456
4	3	n/a	279	2.4456
5	1	20.94	544000000	8.7356
5	2	19.81	544000000	8.7356
5	3	19.21	544000000	8.7356
5	1	22.1018	109000000	8.03743
5	2	21.9112	109000000	8.03743
5	3	21.8524	109000000	8.03743
5	1	24.3153	21800000	7.33846
5	2	24.669	21800000	7.33846
5	3	23.9891	21800000	7.33846
5	1	27.1701	4350000	6.63849
5	2	26.8796	4350000	6.63849
5	3	27.2162	4350000	6.63849
5	1	32.4042	870000	5.93952
5	2	28.9106	870000	5.93952
5	3	30.0194	870000	5.93952
5	1	29.2166	174000	5.24055
5	2	32.3676	174000	5.24055
5	3	32.3506	174000	5.24055
5	1	34.8686	34800	4.54158
5	2	34.3865	34800	4.54158
5	3	34.4861	34800	4.54158
5	1	n/a	6960	3.84261
5	2	37.3738	6960	3.84261
5	3	n/a	6960	3.84261
5	1	n/a	1390	3.14301
5	2	39.0053	1390	3.14301
5	3	n/a	1390	3.14301
5	1	n/a	279	2.4456
5	2	n/a	279	2.4456
5	3	n/a	279	2.4456
6	1	18.5268	544000000	8.7356
6	2	18.3131	544000000	8.7356
6	3	18.3758	544000000	8.7356
6	1	20.8436	109000000	8.03743
6	2	20.369	109000000	8.03743
6	3	21.5298	109000000	8.03743
6	1	23.5926	21800000	7.33846
6	2	21.3447	21800000	7.33846
6	3	23.2432	21800000	7.33846
6	1	25.9244	4350000	6.63849
6	2	24.3645	4350000	6.63849
6	3	25.6858	4350000	6.63849
6	1	29.9621	870000	5.93952
6	2	27.0062	870000	5.93952
6	3	27.5135	870000	5.93952
6	1	27.9523	174000	5.24055
6	2	30.5886	174000	5.24055
6	3	29.0039	174000	5.24055
6	1	31.8993	34800	4.54158
6	2	33.0979	34800	4.54158
6	3	32.7385	34800	4.54158
6	1	36.9554	6960	3.84261
6	2	34.9735	6960	3.84261
6	3	34.7516	6960	3.84261
6	1	36.9479	1390	3.14301
6	2	37.2602	1390	3.14301
6	3	n/a	1390	3.14301
6	1	n/a	279	2.4456
6	2	n/a	279	2.4456
6	3	n/a	279	2.4456
7	1	18.67	544000000	8.7356
7	2	18.04	544000000	8.7356
7	3	18.42	544000000	8.7356
7	1	20.71	109000000	8.03743
7	2	20.4	109000000	8.03743
7	3	20.54	109000000	8.03743
7	1	23.12	21800000	7.33846
7	2	24.18	21800000	7.33846
7	3	23.17	21800000	7.33846
7	1	25.37	4350000	6.63849
7	2	25.44	4350000	6.63849
7	3	25.34	4350000	6.63849
7	1	27.53	870000	5.93952
7	2	27.14	870000	5.93952
7	3	27.66	870000	5.93952
7	1	30.36	174000	5.24055
7	2	30.29	174000	5.24055
7	3	30.19	174000	5.24055
7	1	32.63	34800	4.54158
7	2	32.33	34800	4.54158
7	3	31.56	34800	4.54158
7	1	34.88	6960	3.84261
7	2	34.59	6960	3.84261
7	3	35.01	6960	3.84261
8	1	20.67	180000000	8.25527
8	2	20.06	180000000	8.25527
8	3	19.97	180000000	8.25527
8	1	22.24	28000000	7.44716
8	2	22.65	28000000	7.44716
8	3	23.09	28000000	7.44716
8	1	26.6	5600000	6.74819
8	2	27.78	5600000	6.74819
8	3	28.19	5600000	6.74819
8	1	28.02	1120000	6.04922
8	2	28.19	1120000	6.04922
8	3	28.02	1120000	6.04922
8	1	30.94	224000	5.35025
8	2	30.74	224000	5.35025
8	3	30.96	224000	5.35025
8	1	33.87	44800	4.65128
8	2	33.14	44800	4.65128
9	1	21.41	130000000	8.11394
9	2	20.04	130000000	8.11394
9	3	20.34	130000000	8.11394
9	1	24.5	13000000	7.11394
9	2	24.54	13000000	7.11394
9	3	24.67	13000000	7.11394
9	1	29.02	1300000	6.11394
9	2	29.97	1300000	6.11394
9	3	28.56	1300000	6.11394
9	1	32.14	130000	5.11394
9	2	31.57	130000	5.11394
9	3	30.83	130000	5.11394
9	1	34.35	13000	4.11394
9	2	34.62	13000	4.11394
9	3	35.61	13000	4.11394
10	1	22.7028	130000000	8.11394
10	2	20.3588	130000000	8.11394
10	3	19.1059	130000000	8.11394
10	1	23.4854	13000000	7.11394
10	2	23.98	13000000	7.11394
10	3	24.6435	13000000	7.11394
10	1	28.4361	1300000	6.11394
10	2	28.0623	1300000	6.11394
10	3	28.7958	1300000	6.11394
10	1	30.7971	130000	5.11394
10	2	30.6422	130000	5.11394
10	3	30.4655	130000	5.11394
10	1	35.1442	13000	4.11394
10	2	33.7065	13000	4.11394
10	3	33.8912	13000	4.11394
11	1	ND	130000000	8.11394
11	2	21.8079	130000000	8.11394
11	3	20.6682	130000000	8.11394
11	1	24.1735	13000000	7.11394
11	2	25.0719	13000000	7.11394
11	3	24.6405	13000000	7.11394
11	1	28.0482	1300000	6.11394
11	2	28.4186	1300000	6.11394
11	3	28.6296	1300000	6.11394
11	1	30.9321	130000	5.11394
11	2	32.2558	130000	5.11394
11	3	30.9194	130000	5.11394
11	1	33.5526	13000	4.11394
11	2	33.5932	13000	4.11394
11	3	34.7827	13000	4.11394
12	1	22.8291	130000000	8.11394
12	2	21.7209	130000000	8.11394
12	3	Undetermined	130000000	8.11394
12	1	Undetermined	13000000	7.11394
12	2	28.9115	13000000	7.11394
12	3	28.7446	13000000	7.11394
12	1	36.0729	1300000	6.11394
12	2	32.4702	1300000	6.11394
12	3	32.7717	1300000	6.11394
12	1	35.2516	130000	5.11394
12	2	19.1625	130000	5.11394
12	3	17.8994	130000	5.11394
12	1	17.6927	13000	4.11394
12	2	23.375	13000	4.11394
12	3	23.5478	13000	4.11394
13	1	21.8374	130000000	8.11394
13	1	Undetermined	13000000	7.11394
13	1	29.4506	1300000	6.11394
13	1	32.9166	130000	5.11394
13	1	36.7167	130000	5.11394
14	1	20.671	130000000	8.11394
14	2	20.6562	130000000	8.11394
14	3	20.6956	130000000	8.11394
14	1	23.9633	13000000	7.11394
14	2	24.0809	13000000	7.11394
14	3	24.3651	13000000	7.11394
14	1	27.8587	1300000	6.11394
14	2	27.7359	1300000	6.11394
14	3	28.3928	1300000	6.11394
14	1	31.5904	130000	5.11394
14	2	30.9757	130000	5.11394
14	3	31.2576	130000	5.11394
14	1	33.0421	13000	4.11394
14	2	33.9028	13000	4.11394
14	3	33.3731	13000	4.11394
15	1	21.47	130000000	8.11394
15	2	21.75	130000000	8.11394
15	3	21.41	130000000	8.11394
15	1	24.82	13000000	7.11394
15	2	24.5	13000000	7.11394
15	3	23.81	13000000	7.11394
15	1	28.59	1300000	6.11394
15	2	29.91	1300000	6.11394
15	3	28.82	1300000	6.11394
15	1	32.53	130000	5.11394
15	2	32.99	130000	5.11394
15	3	32.32	130000	5.11394
15	1	35.41	13000	4.11394
15	2	35.97	13000	4.11394
15	3	35.49	13000	4.11394
16	1	22.0039	130000000	8.11394
16	2	ND	130000000	8.11394
16	3	ND	130000000	8.11394
16	1	24.2928	13000000	7.11394
16	2	24.2641	13000000	7.11394
16	3	24.451	13000000	7.11394
16	1	28.4815	1300000	6.11394
16	2	ND	1300000	6.11394
16	3	29.4016	1300000	6.11394
16	1	33.0378	130000	5.11394
16	2	32.3104	130000	5.11394
16	3	32.5421	130000	5.11394
16	1	35.5505	13000	4.11394
16	2	35.2951	13000	4.11394
16	3	ND	13000	4.11394
