# Supplementary material for: PMA-qPCA: Accelerating the market release of high-quality Bradyrhizobium diazoefficiens inoculant
Source: PLoS One. 2025 Oct 21;20(10):e0325878. doi: 10.1371/journal.pone.0325878 (PMC12539688; doi:10.1371/journal.pone.0325878)
Supplement: S2 Table — (XLSX) [file pone.0325878.s002.xlsx]

## Sheet: S2 Table
Non-viable bacterial counts (log CFU/mL)	PMA concentration (µM)
	50	75	100
5	ND	ND	ND
6	ND	ND	ND
7	ND	ND	ND
8	ND	ND	ND
9	37	38.03	39.6
