# Supplementary material for: PMA-qPCA: Accelerating the market release of high-quality Bradyrhizobium diazoefficiens inoculant
Source: PLoS One. 2025 Oct 21;20(10):e0325878. doi: 10.1371/journal.pone.0325878 (PMC12539688; doi:10.1371/journal.pone.0325878)
Supplement: S3 Table — (XLSX) [file pone.0325878.s003.xlsx]

## Sheet: S3 Table
Bacterial plate count (log CFU/ml)	Treatment	Ct	Bacterial counts estimated by qPCR (log CFU/mL)	Mean bacterial counts estimated by qPCR (log CFU/mL)	SD bacterial counts estimated by qPCR (log CFU/mL)
8.11	Without PMA	19.29	8.42	8.41	0.18
8.11	Without PMA	19.33	8.41
8.11	Without PMA	19.24	8.44
8.11	Without PMA	19.72	8.3
8.11	Without PMA	18.32	8.7
8.11	Without PMA	20.17	8.17
8.11	With PMA	19.46	8.37	8.32	0.11
8.11	With PMA	19.58	8.34
8.11	With PMA	19.66	8.32
8.11	With PMA	20.15	8.18
8.11	With PMA	19.09	8.48
8.11	With PMA	19.94	8.24
7.11	Without PMA	22.49	7.51	7.46	0.1
7.11	Without PMA	22.24	7.58
7.11	Without PMA	23.26	7.29
7.11	Without PMA	22.79	7.42
7.11	Without PMA	22.56	7.49
7.11	Without PMA	22.51	7.5
7.11	With PMA	22.06	7.63	7.1	0.41
7.11	With PMA	22.04	7.63
7.11	With PMA	24.54	6.92
7.11	With PMA	24.88	6.82
7.11	With PMA	24.96	6.8
7.11	With PMA	24.96	6.8
6.11	Without PMA	27.04	6.2	6.37	0.3
6.11	Without PMA	25.8	6.56
6.11	Without PMA	25.36	6.68
6.11	Without PMA	27.61	6.04
6.11	With PMA	26.64	6.32	6.02	0.29
6.11	With PMA	26.97	6.22
6.11	With PMA	28.35	5.83
6.11	With PMA	28.72	5.72
