# Supplementary material for: PMA-qPCA: Accelerating the market release of high-quality Bradyrhizobium diazoefficiens inoculant
Source: PLoS One. 2025 Oct 21;20(10):e0325878. doi: 10.1371/journal.pone.0325878 (PMC12539688; doi:10.1371/journal.pone.0325878)
Supplement: S4 Table — (XLSX) [file pone.0325878.s004.xlsx]

## Sheet: S4 Table
Bacterial plate counts (CFU/mL)	Ct	Ct Mean	Ct SD	Bacterial counts estimated by PMA-qPCR (log CFU/mL)	Mean Bacterial counts estimated by PMA-qPCR (log CFU/mL)	SD Bacterial counts estimated by PMA-qPCR (Log CFU/mL)	Bacterial plate counts (log CFU/mL)
43600000	23.37	24.0317	0.505308	7.57879	7.37828	0.153124	7.64
43600000	23.55			7.52424			7.64
43600000	23.94			7.40606			7.64
43600000	24.54			7.22424			7.64
43600000	24.59			7.20909			7.64
43600000	24.2			7.32727			7.64
4360000	27.5	26.4917	0.611863	6.32727	6.63283	0.185413	6.64
4360000	25.63			6.89394			6.64
4360000	26.2			6.72121			6.64
4360000	26.45			6.64545			6.64
4360000	26.52			6.62424			6.64
4360000	26.65			6.58485			6.64
436000	30.06	30.4883	0.779036	5.55152	5.42172	0.236071	5.64
436000	29.4			5.75152			5.64
436000	30.06			5.55152			5.64
436000	30.78			5.33333			5.64
436000	31.19			5.20909			5.64
436000	31.44			5.13333			5.64
43600	33.32	33.2317	0.394432	4.56364	4.5904	0.119525	4.64
43600	33.13			4.62121			4.64
43600	32.9			4.69091			4.64
43600	33.84			4.40606			4.64
43600	33.45			4.52424			4.64
43600	32.75			4.73636			4.64
