# Supplementary material for: PMA-qPCA: Accelerating the market release of high-quality Bradyrhizobium diazoefficiens inoculant
Source: PLoS One. 2025 Oct 21;20(10):e0325878. doi: 10.1371/journal.pone.0325878 (PMC12539688; doi:10.1371/journal.pone.0325878)
Supplement: S5 Table — (XLSX) [file pone.0325878.s005.xlsx]

## Sheet: S5 Table
Bacterial plate counts (CFU/mL)	Ct	Mean Ct	SD Ct	Bacterial counts estimated by PMA-qPCR (log CFU/mL)	Mean Bacterial counts estimated by PMA-qPCR (log CFU/mL)	SD Bacterial counts estimated by PMA-qPCR (log CFU/mL)	Bacterial plate counts (log CFU/mL)
268000000	21.61	21.305	0.360486	8.11212	8.20455	0.109238	8.42813
268000000	20.64			8.40606			8.42813
268000000	21.22			8.2303			8.42813
268000000	21.56			8.12727			8.42813
268000000	21.51			8.14242			8.42813
268000000	21.29			8.20909			8.42813
134000000	21.84	22.5617	0.846059	8.04242	7.82374	0.256382	8.1271
134000000	21.9			8.02424			8.1271
134000000	21.77			8.06364			8.1271
134000000	23.33			7.59091			8.1271
134000000	23.72			7.47273			8.1271
134000000	22.81			7.74848			8.1271
67000000	23.78	23.4117	0.339848	7.45455	7.56616	0.102984	7.82607
67000000	23.29			7.60303			7.82607
67000000	23.05			7.67576			7.82607
67000000	23.32			7.59394			7.82607
67000000	23.88			7.42424			7.82607
67000000	23.15			7.64545			7.82607
33500000	23.91	24.7267	0.785128	7.41515	7.16768	0.237918	7.52504
33500000	23.88			7.42424			7.52504
33500000	24.63			7.19697			7.52504
33500000	24.66			7.18788			7.52504
33500000	25.55			6.91818			7.52504
33500000	25.73			6.86364			7.52504
