# Supplementary material for: PMA-qPCA: Accelerating the market release of high-quality Bradyrhizobium diazoefficiens inoculant
Source: PLoS One. 2025 Oct 21;20(10):e0325878. doi: 10.1371/journal.pone.0325878 (PMC12539688; doi:10.1371/journal.pone.0325878)
Supplement: S6 Table — (XLSX) [file pone.0325878.s006.xlsx]

## Sheet: S6 Table
Time (months pos elaboration)	Dilution (log 10)	Ct	Bacterial counts estimated by PMA-qPCR (log CFU/mL)	Mean Bacterial counts estimated by PMA-qPCR (log CFU/mL)	SD Bacterial counts estimated by PMA-qPCR (log CFU/mL)	Bacterial plate counts (log UFC/ml)
0	2	21.0423	10.0919	10.0887	0.00321326	10.32
0	2	21.0633	10.0855
0	2	21.0528	10.0887
12	2	21.9538	9.8129	9.85862	0.0442205	10.18
12	2	21.7941	9.86178
12	2	21.6654	9.90117
24	2	23.4992	9.33983	9.43097	0.0790505	9
24	2	23.0382	9.48096
24	2	23.0671	9.47211
0	2	21.5478	10.1397	10.0895	0.0502702	10.31
0	2	21.7229	10.0898
0	2	21.901	10.0391
12	2	25.7322	9.94858	9.95824	0.00839456	9.79
12	2	25.6841	9.96229
12	2	25.6786	9.96384
24	2	26.9404	8.60468	8.54905	0.0785773	8.4
24	2	27.4517	8.45916
24	2	27.0156	8.5833
0	2	21.5803	10.1304	10.0697	0.0551947	10.32
0	2	21.8409	10.0562
0	2	21.9594	10.0225
12	2	23.0915	9.69929	9.73266	0.0366132	10.18
12	2	22.9939	9.72686
12	2	22.8347	9.77183
24	3	29.2961	8.94658	8.94912	0.0383586	9.36
24	3	29.4182	8.9121
24	3	29.147	8.98869
