# Supplementary material for: PMA-qPCA: Accelerating the market release of high-quality Bradyrhizobium diazoefficiens inoculant
Source: PLoS One. 2025 Oct 21;20(10):e0325878. doi: 10.1371/journal.pone.0325878 (PMC12539688; doi:10.1371/journal.pone.0325878)
Supplement: S7 Table — (XLSX) [file pone.0325878.s007.xlsx]

## Sheet: S7 Table
Treatment	Time (months pos elaboration)	Dilution (log 10)	Ct	Bacterial counts estimated by PMA-qPCR (CFU/mL)	Mean Bacterial counts estimated by PMA-qPCR (CFU/mL)	SD Bacterial counts estimated by PMA-qPCR (CFU/mL)
With PMA	12	2	24.0915	9.69929	9.73266	0.0366132
With PMA	12	2	23.9939	9.72686
With PMA	12	2	23.8347	9.77183
Without PMA	12	2	21.8348	10.2548	10.3455	0.0810022
Without PMA	12	2	21.2965	10.4107
Without PMA	12	2	21.4335	10.371
With PMA	24	2	29.2961	8.94658	8.94912	0.0383586
With PMA	24	2	29.4182	8.9121
With PMA	24	2	29.147	8.98869
Without PMA	24	2	20.7904	10.5572	10.5327	0.0212957
Without PMA	24	2	20.9224	10.519
Without PMA	24	2	20.9127	10.5218
